# Supplementary material for: Synthesis and Properties of Cobalt/Nickel-Iron-Antimony(III, V)-Oxo Tartrate Cluster-Based Compounds
Source: Molecules. 2024 Jan 25;29(3):591. doi: 10.3390/molecules29030591 (PMC10856786; doi:10.3390/molecules29030591)
Supplement: Supplementary file 1 [file molecules-29-00591-s001.zip]

Archive with 1 entries (1 files):
- molecules-2795923-supplementary.pdf
